# Supplementary material for: A Portable Servoregulation Controller to Automate CO2 Removal in Artificial Lungs
Source: Bioengineering (Basel). 2022 Oct 21;9(10):593. doi: 10.3390/bioengineering9100593 (PMC9598878; doi:10.3390/bioengineering9100593)
Supplement: Supplementary file 1 [file bioengineering-09-00593-s001.zip]

Archive with 1 entries (1 files):
- bioengineering-1921408-Supplementary.pdf
